# Supplementary material for: Phenolic Profiling of Flax Highlights Contrasting Patterns in Winter and Spring Varieties
Source: Molecules. 2019 Nov 26;24(23):4303. doi: 10.3390/molecules24234303 (PMC6930658; doi:10.3390/molecules24234303)
Supplement: Supplementary file 1 [file molecules-24-04303-s001.zip]

Archive with 6 entries (5 files):
- molecules-630107-SM-final/
- molecules-630107-SM-final/Supplementary materials1.pdf
- molecules-630107-SM-final/Supplementary materials2.xlsx
- molecules-630107-SM-final/Supplementary materials3.pdf
- molecules-630107-SM-final/Supplementary materials4.pdf
- molecules-630107-SM-final/Supplementary materials5.pdf
