# Supplementary material for: Phenolic Profiling of Flax Highlights Contrasting Patterns in Winter and Spring Varieties
Source: Molecules. 2019 Nov 26;24(23):4303. doi: 10.3390/molecules24234303 (PMC6930658; doi:10.3390/molecules24234303)
Supplement: Supplementary file 1 [file molecules-24-04303-s001.zip › molecules-630107-SM-final/Supplementary materials2.xlsx]

## Sheet: Feuil1
Peak	Rt (min)	Compound Name	Synonym	CAS Registry Number	[M-H]- precursor ion (m/z)	MS2 fragment ions (m/z)	m/z (Expected)	Error (mDa)	Error (ppm)	Elemental Composition	Collision Energy	Structure
A	3.92	Apigenin-6-C-glucoside	Isovitexin	38953-85-4	431.099		431.098	0.4	0.9	C21H19O10	23 eV
						341.067	341.067	-0.1	-0.2	C18H13O7
						311.056	311.056	-0.3	-0.8	C17H11O6
						283.061	283.061	-0.4	-1.5	C16H11O5
B	3.43	Apigenin-8-C-glucoside	Vitexin	3681-93-4	431.1		431.098	1.4	3.2	C21H19O10	22 eV
						341.068	341.067	1.2	3.4	C18H13O7
						311.057	311.056	0.7	2.3	C17H11O6
						283.062	283.061	0.7	2.4	C16H11O5
C	3.06	Apigenin-6-C-glucoside-8-C-arabinoside	Schaftoside	51938-32-0	563.142		563.141	1.2	2.1	C26H27O14	35 eV
						473.11	473.109	1	2.1	C23H21O11
						443.099	443.098	0.9	2	C22H19O10
						413.088	413.088	0.1	0.3	C21H17O9
						395.077	395.077	0	0	C21H15O8
						383.078	383.077	0.4	1	C20H15O8
						365.067	365.067	0.8	2.3	C20H13O7
						353.067	353.067	0.2	0.5	C19H13O7
						325.072	325.072	0.1	0.2	C18H13O6
						117.033	117.035	-1.3	-11.3	C8H5O
D	3.21	Apigenin-6-C-xyloside-8-C-glucoside	Vicenin-1	35927-38-9	563.142		563.141	1.3	2.2	C26H27O14	32 eV
						503.121	503.12	1.1	2.2	C24H23O12
						473.11	473.109	1.1	2.3	C23H21O11
						443.099	443.098	0.8	1.8	C22H19O10
						425.089	425.088	0.9	2.1	C22H17O9
						383.078	383.077	0.6	1.6	C20H15O8
						353.067	353.067	0.4	1.2	C19H13O7
E	4.6	7-O-methyl-Apigenin-6-C-glucoside	Swertisin	6991-10-2	445.115		445.114	1.5	3.37	C22H21O10	35 eV
						413.085	413.088	-2.5	-6.07	C21H17O9
						325.072	325.072	0.5	1.5	C18H13O6
						297.041	297.041	0.1	0.3	C16H9O6
						282.054	282.053	0.3	1.2	C16H10O5
						281.046	281.046	0.4	1.4	C16H9O5
						269.045	269.046	-0.7	-2.8	C15H9O5
F	2.05	Apigenin 6,8-di-C-glucoside	Vicenin-2	23666-13-9	593.152		593.151	1.1	1.9	C27H29O15	34 eV
						473.11	473.109	0.6	1.3	C23H21O11
						383.077	383.077	0.2	0.5	C20H15O8
						353.067	353.067	0.2	0.7	C19H13O7
G	2.56	Luteolin-6-C-glucoside	Isoorientin	4261-42-1	447.093		447.093	0.1	0.22	C21H19O11	23 eV
						429.083	429.083	0.1	0.22	C21H17O10
						369.061	369.062	-0.3	-0.82	C19H13O8
						357.061	357.062	-0.4	-1.01	C18H13O8
						339.05	339.051	-0.5	-1.48	C18H11O7
						327.05	327.051	-0.5	-1.47	C17H11O7
						297.04	297.041	-0.7	-2.24	C16H9O6
						285.04	285.041	-0.8	-2.74	C15H9O6
H	2.71	Luteolin-8-C-glucoside	Orientin	28608-75-5	447.093		447.093	0	0	C21H19O11	21 eV
						369.061	369.062	-0.3	-0.8	C19H13O8
						357.061	357.062	-0.3	-0.96	C18H13O8
						327.051	327.051	-0.4	-1.36	C17H11O7
						297.04	297.041	-0.4	-1.36	C16H9O6
						285.04	285.041	-0.9	-3.18	C15H9O6
I	2.15	Luteolin-6-C-glucoside-8-C-arabinoside	Carlinoside	59952-97-5	579.135		579.135	-0.4	-0.69	C26H27O15	33 eV
						519.114	579.114	-0.4	-0.72	C24H23O13
						489.104	489.104	-0.3	-0.57	C23H21O12
						471.093	471.093	-0.3	-0.57	C23H19O11
						459.093	459.093	-0.4	-0.95	C22H19O11
						441.082	441.083	-0.3	-0.59	C22H17O10
						429.083	429.083	-0.1	-0.36	C21H17O10
						411.072	411.072	-0.2	-0.61	C21H15O9
						399.072	399.072	-0.5	-1.27	C20H15O9
						381.061	381.062	-0.7	-1.74	C20H13O8
						369.061	369.062	-0.5	-1.35	C19H13O8
						339.05	339.051	-0.8	-2.48	C18H11O7
						327.05	325.051	-0.8	-2.7	C17H11O7
J	3.83	7-O-methyl-Luteolin-6-C-glucoside	Swertiajaponin	6980-25-2	461.111		461.109	1.8	3.9	C22H21O11	37 eV
						341.067	341.067	0.6	1.8	C18H13O7
						313.036	313.035	0.8	2.4	C16H9O7
						298.049	298.048	0.4	1.4	C16H10O6
						297.041	297.04	0.5	1.6	C16H9O6
						285.041	285.04	0.1	0.3	C15H9O6
K	1.32	Luteolin 6,8-di-C-glucoside	Lucenin-2	29428-58-8	609.146		609.146	-0.5	-0.82	C27H29O16	34 eV
						519.114	519.114	-0.2	-0.31	C24H23O13
						489.104	489.104	0	0	C23H21O12
						471.093	471.093	-0.1	-0.17	C23H19O11
						441.082	441.083	-0.2	-0.48	C22H17O10
						429.083	429.083	-0.1	-0.34	C21H17O10
						411.072	411.072	-0.3	-0.62	C21H15O9
						399.072	399.072	-0.3	-0.74	C20H15O9
						369.061	369.062	-0.4	-1.01	C19H13O8
						339.051	339.051	-0.3	-0.89	C18H11O7
L	4.91	6-β-D-Galactopyranosyl-5,7-dihydroxy-8-[2-O-[(2E)-3-(4-hydroxy-3,5-dimethoxyphenyl)-1-oxo-2-propen-1-yl]-α-L-arabinopyranosyl]-2-(4-hydroxyphenyl)-4H-1-benzopyran-4-one	Triticuside A	1004323-45-8	769.198		769.198	-0.2	-0.26	C37 H37 O18	23 eV
						545.13	545.13	-0.1	-0.26	C26H25O13
						425.088	425.088	-0.2	-0.46	C22H17O9
M	1.14	Coniferyl alcohol b-D-glucoside	Coniferin	531-29-3	387.13		387.13	0.8	2.1	C17H23O10*	13 eV
						179.072	179.071	0.4	2.5	C10H11O3
						164.048	164.048	0.4	2.2	C9H8O3
						161.061	161.061	0.2	1.3	C10H9O2
						146.037	146.037	-0.2	-1.1	C9H6O2
N	1.55	3-Hydroxy-2-[4-[(1E)-3-hydroxy-1-propen-1-yl]-2-methoxyphenoxy]propyl b-D-glucopyranoside	HHMPG	1315259-58-5	415.162		415.161	1.3	3.13	C19 H27O10	9 eV
						235.084	235.082	2	8.4	C9 H15O7
						179.072	179.071	0.2	1.12	C10 H11O3
						164.048	164.048	0	0	C9 H8O3
						161.062	161.061	0.9	5.84	C10 H9O2
						146.037	146.037	0	0	C9 H6O2
O	4.45	Dehydrodiconiferyl alcohol-4-O-glucoside	DCG	107870-88-2	565.193		565.193	0.3	0.53	C27H33O13*	19 eV
						339.124	339.124	-0.1	-0.3	C20H19O5
						327.124	327.124	0	0	C19H19O5
P	4.36	Lariciresinol 4-O-glucoside	LMG	2263975-02-4	521.204		521.203	1.1	2.1	C26 H33 O11	15 eV
						359.151	359.15	0.5	1.3	C20 H23 O6
						329.14	329.139	0.4	1.2	C19 H21 O5
Q	4.84	Pinoresinol 4-O-glucoside	PMG	69251-96-3	519.187		519.187	0.2	0.5	C26H31O11	14 eV
						357.135	357.134	0.2	0.7	C20H21O6
R	4	Pinoresinol diglucoside	PDG	63902-38-5	681.241		681.24	1.3	1.94	C32H41O16	16 eV
						519.188	519.187	1.2	2.23	C26H31O11
						357.135	357.134	1	2.73	C20H21O6
* adduct with HCOO-
